# Supplementary material for: Reappraisal of soft tissue myoepithelial tumors by DNA methylation profiling reveals an epigenetically distinct group of mostly fusion-driven neoplasms
Source: Virchows Arch. 2024 Dec 5;486(3):573–84. doi: 10.1007/s00428-024-03977-4 (PMC11949712; doi:10.1007/s00428-024-03977-4)
Supplement: Supplementary file 2 — / supplementary Table (XLSX 18 KB) [file 428_2024_3977_MOESM2_ESM.xlsx]

## Sheet: Suppl Table 1 -All case data
Case #	Age (years)	Sex	Site	Procedure	Histology	Moderate to Severe Nuclear Atypia	Mitotic Activity >5/10 HPF	Necrosis	Pertinent IHC results								Histologic Category	Hierarchical Cluster	t-SNE group	RNA-seq results	Copy number changes
									CKAE1/3	EMA	S100	SOX10	GFAP	P63	SMA	Other
Case 1	2	F	Back	Excision	Malignant	Yes	Yes	No	Positiive	Positiive	Positiive	N/A	Positive, focal	Negative	Positiive	SMARCB1 retained	Histologic Consistent	“MET” group	Small group	EWSR1::KLF15	-3q, -22q (partial)
Case 2	2	F	Back	Excision	Malignant	Yes	Yes	Yes	Positiive	Positiive	Positiive	N/A	Positive, focal	Negative	Positive, focal	SMARCB1 retained	Histologic Consistent	“MET” group	Small group	EWSR1::KLF15	-3q, -22q (partial)
Case 3	2	M	Hand	Biopsy	Malignant	Yes	Yes	No	Positiive	Positiive	Positiive	Positiive	Negative	Negative	Negative	N/A	Histologic Consistent	“MET” group	Small group	EWSR1::KLF15	+3q (partial), -3q (partial), +22q (partial), -22q (partial)
Case 4	3	M	Face	Biopsy	Malignant	Yes	Yes	Yes	Positiive	Positiive	Positiive	Positiive	Negative	Negative	Positiive	N/A	Histologic Consistent	“MET” group	Small group	EWSR1::KLF15	+3p, +3q (partial), -3q (partial)
Case 5	50	F	5th toe, soft tissue	Excision	Benign	No	No	No	Negative	Positiive	Positiive	Negative	Positive, focal	Positive, focal	Positiive	N/A	Histologic Consistent	“MET” group	Individual	EWSR1::PBX3	No gains or losses
Case 6	31	M	Left metatarsal, soft tissue	Excision	Benign	No	No	No	Positiive	Positiive	Positiive	Negative	Negative	Negative	Positiive	N/A	Histologic Consistent	“MET” group	Individual	EWSR1::PBX3	Not interpretable
Case 7	5	F	Back	Biopsy	Malignant	Yes	No	No	Negative	Positiive	Positiive	N/A	Negative	Negative	Negative	SMARCB1 retained	Histologic Consistent	“MET” group	Individual	EWSR1::POU5F1	No gains or losses
Case 8	40	M	Metatarsal region, soft tissue	Biopsy	Benign	No	No	No	Positiive	Positiive	Positiive	Positiive	Negative	Negative	Positive, focal	N/A	Histologic Consistent	“MET” group	Individual, spatially close to CSA-A	IRF2BP2::CDX1	No gains or losses
Case 9	16	M	Hand	Biopsy	Benign	No	No	No	Positiive	N/A	Positiive	Negative	Negative	Negative	Negative	N/A	Histologic Consistent	“MET” group	Individual, spatially close to CSA-A	IRF2BP2::CDX1	No gains or losses
Case 10	34	M	Thigh	Excision	Malignant	Yes	No	No	Positiive	Positiive	Positive, focal	Negative	Negative	Negative	Negative	CD99 - / MUC4 -/ NKX2.2 +	Histologic Consistent	“MET” group	Individual, spatially close to SEF	EWSR1::NFATC2	Not interpretable
Case 11	10	F	Left leg	Biopsy	Malignant	Yes	Yes	No	Positiive	Positiive	Positive, focal	Positiive	Positiive	Negative	Positive, focal	N/A	Histologic Consistent	“MET” group	Individual	EWSR1 rearranged by FISH; RNA-seq N/A	Not interpretable
Case 12	49	M	Chest wall	Excision	Malignant	Yes	Yes	Yes	Positiive	Positiive	Positiive	Positiive	Positiive	Negative	Negative	N/A	Histologic Consistent	“MET” group	Individual	Negative for fusions	Gain of 19
Case 13	33	F	Lumbar region	Excision	Malignant	Yes	Yes	Yes	Positiive	Negative	Positiive	Positiive	Negative	Positiive	Negative	Melan-A -/ HMB-45 -/ MiTF -	Histologic Consistent	“MET” group	Individual, spatially close to cutaneous melanoma	Negative for fusions	Not interpretable
Case 14	8	F	Face	Biopsy	Malignant	Yes	Yes	Yes	Positiive	Positiive	Positiive	Positiive	Positiive	Negative	Positiive	SMARCB1 and SMARCA4 retained	Histologic Consistent	“MET” group	Individual	Negative for fusions; EWSR1 intact by FISH**	+8q (complex), +13, +14
Case 15	61	F	Chin	Biopsy	Malignant	Yes	Yes	No	Positiive	Positiive	Negative	Positiive	Negative	Positiive	Positiive	N/A	Histologic Consistent	“MET” group	Individual	RNA-seq N/A	No gains or losses
Case 16	22	F	Vulva	Excision	Malignant	Yes	No	No	Negative	Positiive	Positiive	Negative	Negative	Negative	Negative	CD34 -/ ER -/ PR-/ SMARCB1 lost	Histologic Consistent	ES	ES	Negative	Not interpretable
Case 17	23	M	Leg	Biopsy	Malignant	Yes	Yes	No	Negative	Positiive	Positiive	Positiive	Negative	Positiive	Positiive	SMARCB1 lost	Histologic Consistent	ES	ES	Negative	Not interpretable
Case 18	1	M	Thigh	Biopsy	Malignant	Yes	Yes	No	Positiive	Positiive	Positive, focal	Negative	Negative	Negative	Negative	SMARCB1 lost	Histologic Consistent	MRT	MRT	Negative	Not interpretable
Case 19	49	M	Inguinal soft tissue	Excision	Benign	Yes	No	No	Negative	Positiive	Positiive	N/A	Negative	Negative	Positiive	N/P	Histologic Consistent	EMCS	Independent	Negative	Not interpretable
Case 20	33	F	Hypochondrium	Excision	Malignant	Yes	Yes	Yes	Positiive	Positiive	Positive, focal	Positiive	Positiive	Negative	Positiive	N/A	Histologic Consistent	OFMT	HG-ESS	N/A	Not interpretable
Case 21	35	M	Anterior abdominal wall	Excision	Malignant	Yes	Yes	No	Negative	Positiive	Positiive	Negative	Negative	Negative	Positive, focal	N/A	Histologic Consistent	EMCS	EMCS	TAF15::NR4A3	+1q, +8, +9p, +12, -13q (focal)
Case 22	31	F	Ankle	Biopsy	Malignant	Yes	Yes	No	Positiive	Positiive	Positive, focal	Negative	Negative	Negative	Negative	N/A	Histologic Consistent	Synovial sarcoma	Synovial Sarcoma	SS18::SSX2	Not interpretable
Case 23	39	M	Thigh	Excision	Benign	No	No	No	Positiive	Positiive	Negative	Negative	Negative	Negative	Positiive	Desmin +, mosaic SMARCB1 lost	Histologic Questionable	OFMT	OFMT	PHF1::TFE3	+1q, +6p (partial), +6q, -13q (partial)
Case 24	29	F	Back	Biopsy	Malignant	Yes	No	Yes	Negative	Positiive	Negative	Negative	Negative	Negative	Positiive	CD99 +/ WT-1 +/ DUX4 +	Histologic Questionable	SBRCT (CIC)	SBRCT (CIC)	N/A; CIC FISH failed (poor probe hybridization)	Not interpretable
Case 25	14	M	Arm	Excision	Malignant	Yes	Yes	No	Positiive	Positiive	Negative	N/A	Negative	Negative	Negative	N/A	Histologic Questionable	ES	Independent	Negative	Loss of 22
Case 26	36	F	Arm	Biopsy	Malignant	Yes	Yes	No	Negative	Positiive	Negative	N/A	Negative	Negative	Negative	SMARCB1 retained	Histologic Questionable	MRT	MRT	N/A	No gains or losses
Case 27	16	M	Mediastinum	Biopsy	Malignant	Yes	Yes	No	Positiive	Positiive	Negative	N/A	Negative	Positiive	Negative	SMARCB1 and SMARCA4 retained	Histologic Questionable	MRT	MRT	Negative	Not interpretable
Case 28	50	M	Forearm	Excision	Benign	Yes	No	No	Negative	Negative	Positiive	Negative	Negative	Negative	Positiive	N/A	Histologic Questionable	OFMT	OFMT	N/A	Not interpretable
Case 29	47	M	Thigh	Excision	Malignant	Yes	Yes	Yes	Positive, focal	Negative	Negative	Negative	Negative	Positive, focal	Positiive	H3K27me3 failed (repeated)	Histologic Questionable	MPNST	MPNST	Negative	Not interpretable
Case 30	5	F	Lung/Pleura	Biopsy	Malignant	Yes	Yes	No	Negative	Positiive	Positiive	Negative	Negative	Positiive	Positiive	SMARCB1 lost	Histologic Questionable	EMCS	Independent	Negative	Not interpretable

## Sheet: Suppl Table 2- follow up
Case #	Age (years)	Sex	Site	RNA-seq results	Copy number changes	Treatment	Follow-up (duration)
Case 1	2	F	Back	EWSR1::KLF15	-3q, -22q (partial)	Chemotherapy	Lung metastases treated with Cx; post-therapy recurrence at 6 months; no recurrence after therapy (60 months after therapy)
Case 2	2	F	Back	EWSR1::KLF15	-3q, -22q (partial)
Case 3	2	M	Hand	EWSR1::KLF15	+3q (partial), -3q (partial), +22q (partial), -22q (partial)	N/A	Lost to follow-up
Case 4	3	M	Face	EWSR1::KLF15	+3p, +3q (partial), -3q (partial)	N/A	Lost to follow-up
Case 5	50	F	5th toe, soft tissue	EWSR1::PBX3	No gains or losses	N/A	Lost to follow-up
Case 6	31	M	Left metatarsal, soft tissue	EWSR1::PBX3	Not interpretable	N/A	Lost to follow-up
Case 7	5	F	Back	EWSR1::POU5F1	No gains or losses	N/A	Lost to follow-up
Case 8	40	M	Metatarsal region, soft tissue	IRF2BP2::CDX1	No gains or losses	N/A	No evidece of recurrence (24 months)
Case 9	16	M	Hand	IRF2BP2::CDX1	No gains or losses	N/A	Lost to follow-up
Case 10	34	M	Thigh	EWSR1::NFATC2	Not interpretable	Chemotherapy	Lung metastases (19 months)
Case 11	10	F	Left leg	EWSR1 rearranged by FISH; RNA-seq N/A	Not interpretable	N/A	Lost to follow-up
Case 12	49	M	Chest wall	Negative for fusions	Gain of 19	Radiation	No evidece of recurrence (12 months)
Case 13	33	F	Lumbar region	Negative for fusions	Not interpretable	Radiation and chemotherapy	Lung metastases; died of disease (7 months)
Case 14	8	F	Face	Negative for fusions; EWSR1 intact by FISH**	+8q (complex), +13, +14	N/A	Lost to follow-up
Case 15	61	F	Chin	RNA-seq N/A	No gains or losses	N/A	Lost to follow-up
